# Supplementary material for: The effect of lizards on the dispersal and germination of Capparis spinosa (Capparaceae)
Source: PLoS One. 2021 Feb 26;16(2):e0247585. doi: 10.1371/journal.pone.0247585 (PMC7909692; doi:10.1371/journal.pone.0247585)
Supplement: S3 File — (XLS) [file pone.0247585.s003.xls]

## Sheet: Food intake
C. spinosa(g)		Mealworms(g)
Adult	Juvenile	Adult	Juvenile
1.85	0.56	3.25	0.97
1.14	0.39	2.25	1.82
1.35	0.39	2.5	1.58
2	0.52	1.4	1.36
1.39	0.38	1.35	1.04
1.52	2	2.72	1.42
1.36	1.35	1.55	1.19
1.23	0.75	3.85	1.57
2	1.34	2.31	1.8
1.82	0.7		1.32
1.5	0.7
1.95	0.8
1.68	0.63
1.97	1.89

## Sheet: Time of first appearance 
C. spinosa（h）		Mealworms（h）
Adult	Juvenile	Adult	Juvenile
78	72	42	42
48	120	42	72
78	48	102	72
42	66	66	72
72	96	72	66
66	48	72	72
48	48	48	66
48	54	96	72
54	48	90	96
54	48		78
66	48
72	72
72	114
72	84

## Sheet: Mean retention time
C. spinosa（h）		Mealworms（h）
Adult	Juvenile	Adult	Juvenile
129.545	100.138	120	146.4
72	136	118.5	154
119.86	91.2	151.5	180
89.4571	67.5	147.6	108
118.308	149.036	132	90
108.425	93.6211	156	170
72.6349	88.6957	146.4	181.2
97.0658	95.6703	206.4	185
71.9627	63.7143	151.5	168
84.5042	78.0714		158
94.4444	68.9412
89.1907	107.345
89.5925	173.226
122.214	104.453

## Sheet: Time of last appearance
C. spinosa（h）		Mealworms（h）
Adult	Juvenile	Adult	Juvenile
348	168	216	288
144	264	216	276
198	318	216	318
294	72	288	150
300	294	240	114
318	270	264	312
96	120	288	336
324	318	336	324
204	78	222	264
180	318		258
318	276
120	180
198	318
294	228

## Sheet: Excretion rate of C. spinosa
Excretion rate (%) = number of defecated seeds/total number of defecated seeds × 100%.							Cumulative excretion rate (%) = number of cumulative defecated seeds/total number of defecated seeds × 100%.
Group	number of first defecated seeds	number of second defecated seeds	number of third defecated seeds	number of fourth defecated seeds	total number	First excretion rate	second excretion rate	third excretion rate	fourth excretion rate	total excretion rate	second cumulative excretion rate	third cumulative excretion rate	fourth cumulative excretion rate
Adult	178	42			220	0.809091	0.190909	0	0	1	1	1	1
	59	56	1		116	0.508621	0.482759	0.00862069	0	1	0.991379	1	1
	56	30			86	0.651163	0.348837	0	0	1	1	1	1
	27	126	47	10	210	0.128571	0.6	0.22381	0.047619	1	0.728571	0.952381	1
	55	109	31		195	0.282051	0.558974	0.158974	0	1	0.841026	1	1
	77	23	20	7	127	0.606299	0.181102	0.15748	0.0551181	1	0.787402	0.944882	1
	92	97			189	0.486772	0.513228	0	0	1	1	1	1
	54	73	19	6	152	0.355263	0.480263	0.125	0.0394737	1	0.835526	0.960526	1
	105	54	2		161	0.652174	0.335404	0.0124224	0	1	0.987578	1	1
	80	124	34		238	0.336134	0.521008	0.142857	0	1	0.857143	1	1
	95	62	5		162	0.58642	0.382716	0.0308642	0	1	0.969136	1	1
	138	77			215	0.64186	0.35814	0	0	1	1	1	1
	228	37			265	0.860377	0.139623	0	0	1	1	1	1
	98	71	37		206	0.475728	0.34466	0.179612	0	1	0.820388	1	1
Juvenile	41	17			58	0.706897	0.293103	0	0	1	1	1	1
	32	4			36	0.888889	0.111111	0	0	1	1	1	1
	21	4			25	0.84	0.16	0	0	1	1	1	1
	24	8			32	0.75	0.25	0	0	1	1	1	1
	41	15			56	0.732143	0.267857	0	0	1	1	1	1
	93	101	33		227	0.409692	0.444934	0.145374	0	1	0.854626	1	1
	50	65			115	0.434783	0.565217	0	0	1	1	1	1
	26	50	12	3	91	0.285714	0.549451	0.131868	0.032967	1	0.835165	0.967033	1
	90	99			189	0.47619	0.52381	0	0	1	1	1	1
	46	33	4	1	84	0.547619	0.392857	0.047619	0.0119048	1	0.940476	0.988095	1
	15	35	1		51	0.294118	0.686275	0.0196078	0	1	0.980392	1	1
	37	18			55	0.672727	0.327273	0	0	1	1	1	1
	22	9			31	0.709677	0.290323	0	0	1	1	1	1
	75	88	37	3	203	0.369458	0.433498	0.182266	0.0147783	1	0.802956	0.985222	1

## Sheet: Excretion rate of mealworms
Excretion rate (%) = weight of dry matter per defecated material/total weight of dry matter in defecated material× 100%									Cumulative excretion rate (%) = weight of dry matter in cumulative defecated material/total weight of dry matter in defecated material × 100%.
Group	Food intake (g)	weight of first defecated (g)	weight of second defecated (g)	weight of third defecated (g)	weight of fourth defecated (g)	weight of fifth defecated (g)	weight of sixth defecated (g)	weight of seventh defecated (g)	weight of total defecated (g)	First excretion rate	second excretion rate	third excretion rate	fourth excretion rate	fifth excretion rate	sixth excretion rate	seventh excretion rate	second cumulative excretion rate	third cumulative excretion rate	fourth cumulative excretion rate	fifth cumulative excretion rate	sixth cumulative excretion rate	seventh cumulative excretion rate
Adult	3.25	0.0022	0.0043	0.0052	0.008	0.0111			0.0308	0.0714286	0.13961	0.168831	0.25974	0.36039	0	0	0.211039	0.37987	0.63961	1	1	1
	2.25	0.0025	0.0111	0.0082	0.0066				0.0284	0.0880282	0.390845	0.288732	0.232394	0	0	0	0.478873	0.767606	1	1	1	1
	2.5	0.0011	0.0037	0.0035	0.0059				0.0142	0.0774648	0.260563	0.246479	0.415493	0	0	0	0.338028	0.584507	1	1	1	1
	1.4	0.0022	0.0016	0.0067	0.0029	0.0006			0.014	0.157143	0.114286	0.478571	0.207143	0.0428571	0	0	0.271429	0.75	0.957143	1	1	1
	1.35	0.0051	0.0039	0.0105	0.0016				0.0211	0.241706	0.184834	0.49763	0.0758294	0	0	0	0.42654	0.924171	1	1	1	1
	2.72	0.001	0.0045	0.0053	0.0128	0.0122			0.0358	0.027933	0.125698	0.148045	0.357542	0.340782	0	0	0.153631	0.301676	0.659218	1	1	1
	1.55	0.0004	0.0008	0.0057	0.0097	0.0007			0.0173	0.0231214	0.0462428	0.32948	0.560694	0.0404624	0	0	0.0693642	0.398844	0.959538	1	1	1
	3.85	0.0024	0.0062	0.0163	0.0109	0.0133			0.0491	0.0488798	0.126273	0.331976	0.221996	0.270876	0	0	0.175153	0.507128	0.729124	1	1	1
	2.31	0.0092	0.0042	0.0135	0.018				0.0449	0.2049	0.0935412	0.300668	0.400891	0	0	0	0.298441	0.599109	1	1	1	1
Juvenile	0.97	0.0009	0.014	0.0026	0.0018	0.0007			0.02	0.045	0.7	0.13	0.09	0.035	0	0	0.745	0.875	0.965	1	1	1
	1.82	0.0023	0.0032	0.0017	0.0025	0.0019	0.0067		0.0183	0.125683	0.174863	0.0928962	0.136612	0.103825	0.36612	0	0.300546	0.393443	0.530055	0.63388	1	1
	1.58	0.0005	0.0015	0.001	0.0028	0.0074	0.0071	0.0027	0.023	0.0217391	0.0652174	0.0434783	0.121739	0.321739	0.308696	0.117391	0.0869565	0.130435	0.252174	0.573913	0.882609	1
	1.36	0.0049	0.0044	0.007					0.0163	0.300613	0.269939	0.429448	0	0	0	0	0.570552	1	1	1	1	1
	1.04	0.0049	0.0106						0.0155	0.316129	0.683871	0	0	0	0	0	1	1	1	1	1	1
	1.42	0.0013	0.0011	0.0061	0.0075	0.0008	0.0001		0.0169	0.0769231	0.0650888	0.360947	0.443787	0.0473373	0.00591716	0	0.142012	0.502959	0.946746	0.994083	1	1
	1.19	0.0002	0.0051	0.0114	0.0018	0.0011			0.0196	0.0102041	0.260204	0.581633	0.0918367	0.0561224	0	0	0.270408	0.852041	0.943878	1	1	1
	1.57	0.0021	0.0009	0.0022	0.0044	0.0057	0.0049		0.0202	0.10396	0.0445545	0.108911	0.217822	0.282178	0.242574	0	0.148515	0.257426	0.475248	0.757426	1	1
	1.8	0.0032	0.0092	0.0186	0.0023				0.0333	0.0960961	0.276276	0.558559	0.0690691	0	0	0	0.372372	0.930931	1	1	1	1
	1.32	0.003	0.0031	0.0024	0.0028	0.0042	0.002		0.0175	0.171429	0.177143	0.137143	0.16	0.24	0.114286	0	0.348571	0.485714	0.645714	0.885714	1	1

## Sheet: Defecation frequency
time (h)	C. spinosa (times)		Mealworms (times)
	Adult	Juvenile	Adult	Juvenile
24	0	0	0	0
48	4	6	3	1
72	9	6	4	7
96	7	7	6	7
120	6	3	6	5
144	1	0	4	7
168	0	2	5	7
192	3	1	2	2
216	3	2	4	2
240	0	1	2	0
264	0	1	2	6
288	0	2	2	2
312	3	1	0	1
336	3	4	1	3
360	1	0	0	0

## Sheet: Defecation rate
Defecation rate (times/day) = total defecation time/total observation days(15)
C. spinosa (times)		Mealworms (times)			C. spinosa (times/day)		Mealworms (times/day)
Adult	Juvenile	Adult	Juvenile		Adult	Juvenile	Adult	Juvenile
2	2	5	5		0.133333	0.133333	0.333333	0.333333
3	2	4	6		0.2	0.133333	0.266667	0.4
2	2	4	7		0.133333	0.133333	0.266667	0.466667
4	2	5	3		0.266667	0.133333	0.333333	0.2
3	2	4	2		0.2	0.133333	0.266667	0.133333
4	3	5	6		0.266667	0.2	0.333333	0.4
2	2	5	5		0.133333	0.133333	0.333333	0.333333
4	4	5	6		0.266667	0.266667	0.333333	0.4
3	2	4	4		0.2	0.133333	0.266667	0.266667
3	4		6		0.2	0.266667		0.4
3	3				0.2	0.2
2	2				0.133333	0.133333
2	2				0.133333	0.133333
3	4				0.2	0.266667

## Sheet: Water uptake
		2 h	4 h	6 h	8 h	10 h	12 h		Water uptake percentage (%) = (m1-m0)/m0 × 100%
Group	m0 (g)	m1 (g)	m1 (g)	m1 (g)	m1 (g)	m1 (g)	m1 (g)		2 h	4 h	6 h	8 h	10 h	12 h
Control-1	0.0627	0.0669	0.0682	0.0697	0.0708	0.0706	0.0707		6.69856	8.77193	11.1643	12.9187	12.5997	12.7592
Control-2	0.0547	0.0593	0.0604	0.0621	0.0631	0.0638	0.064		8.40951	10.4205	13.5283	15.3565	16.6362	17.0018
Control-3	0.0602	0.0638	0.0649	0.0667	0.0673	0.0677	0.0679		5.98007	7.80731	10.7973	11.794	12.4585	12.7907
72 h-1	0.0634	0.068	0.0661	0.0679	0.0689	0.0701	0.0706		7.25552	4.25868	7.09779	8.67508	10.5678	11.3565
72 h-2	0.0586	0.0623	0.0683	0.0652	0.066	0.065	0.0654		6.31399	16.5529	11.2628	12.628	10.9215	11.6041
72 h-3	0.0543	0.0585	0.0614	0.0628	0.0632	0.0636	0.064		7.73481	13.0755	15.6538	16.3904	17.1271	17.8637
120 h-1	0.0658	0.0725	0.0744	0.076	0.0777	0.0771	0.0775		10.1824	13.0699	15.5015	18.0851	17.1733	17.7812
120 h-2	0.0618	0.0673	0.0688	0.0683	0.0696	0.0708	0.0705		8.89968	11.3269	10.5178	12.6214	14.5631	14.0777
120 h-3	0.0572	0.0634	0.0648	0.0656	0.0691	0.0701	0.0703		10.8392	13.2867	14.6853	20.8042	22.5524	22.9021
360 h-1	0.0598	0.0658	0.0678	0.0687	0.0688	0.0688	0.0689		10.0334	13.3779	14.8829	15.0502	15.0502	15.2174
360 h-2	0.0604	0.0666	0.0683	0.0703	0.0704	0.0707	0.0705		10.2649	13.0795	16.3907	16.5563	17.053	16.7219
360 h-3	0.0588	0.0651	0.0667	0.0682	0.0691	0.0695	0.0698		10.7143	13.4354	15.9864	17.517	18.1973	18.7075

## Sheet: Seed germination
Germination percentage (%) = seeds germinated/total seeds × 100% Seed viability (%) = (seeds viable + seeds germinated)/total seeds × 100%
Group	total seeds	seeds viable	seeds germinated	Germination percentage(%)	Seed viability (%)
Control-1	40	37	1	2.5	92.5
Control-2	40	32	1	2.5	80
Control-3	40	34	1	2.5	85
72 h-1	78	65	6	7.69231	83.3333
72 h-2	77	67	9	11.6883	87.013
72 h-3	80	65	5	6.25	81.25
120 h-1	79	64	8	10.1266	81.0127
120 h-2	78	58	3	3.84615	74.359
120 h-3	79	59	6	7.59494	74.6835
360 h-1	39	29	4	10.2564	74.359
360 h-2	40	33	2	5	82.5
360 h-3	40	30	2	5	75

[truncated: 2 more sheets: Scanning electron microscopy, Study area]
